# Supplementary material for: Cyclomodulins and Hemolysis in E. coli as Potential Low-Cost Non-Invasive Biomarkers for Colorectal Cancer Screening
Source: Life (Basel). 2021 Oct 31;11(11):1165. doi: 10.3390/life11111165 (PMC8621933; doi:10.3390/life11111165)
Supplement: Supplementary file 1 [file life-11-01165-s001.zip]

Archive with 2 entries (2 files):
- Supplementary figure.pdf
- Supplementary_data.xlsx
